# Supplementary material for: Human Prostate Epithelial Cells Activate the AIM2 Inflammasome upon Cellular Senescence: Role of POP3 Protein in Aging-Related Prostatic Inflammation
Source: Life (Basel). 2021 Apr 20;11(4):366. doi: 10.3390/life11040366 (PMC8073538; doi:10.3390/life11040366)
Supplement: Supplementary file 1 [file life-11-00366-s001.zip]

Archive with 1 entries (1 files):
- life-1106460-supplementary.pdf
